# Supplementary material for: Effects of GLP-1 Agonists on Patients with Hidradenitis Suppurativa: A Systematic Review
Source: J Clin Med. 2026 Apr 11;15(8):2909. doi: 10.3390/jcm15082909 (PMC13116881; doi:10.3390/jcm15082909)
Supplement: Supplementary file 1 [file jcm-15-02909-s001.zip]

Archive with 1 entries (1 files):
- jcm-4186518-supplementary.pdf
